# Supplementary material for: Tracing the introduction of the invasive common myna using population genomics
Source: Heredity (Edinb). 2023 May 17;131(1):56–67. doi: 10.1038/s41437-023-00621-w (PMC10313710; doi:10.1038/s41437-023-00621-w)
Supplement: Supplementary file 2 — Table S1.2 [file 41437_2023_621_MOESM2_ESM.xlsx]

## Sheet: metadata_all_samples
ID	latitude	longitude	Year of sample	popdef1	popdef2	Sources	Precise location	Notes
M0001	-36.2838	174.795	2017-2020	NZ: Other	Leigh	NZ collaborators	Leigh
M0002	-36.2838	174.795	2017-2020	NZ: Other	Leigh	NZ collaborators	Leigh
M0003	-36.2838	174.795	2017-2020	NZ: Other	Leigh	NZ collaborators	Leigh
M0004	-36.2838	174.795	2017-2020	NZ: Other	Leigh	NZ collaborators	Leigh
M0005	-36.2838	174.795	2017-2020	NZ: Other	Leigh	NZ collaborators	Leigh
M0006	-36.2838	174.795	2017-2020	NZ: Other	Leigh	NZ collaborators	Leigh
M0007	-36.2838	174.795	2017-2020	NZ: Other	Leigh	NZ collaborators	Leigh
M0008	-36.2838	174.795	2017-2020	NZ: Other	Leigh	NZ collaborators	Leigh
M0009	-36.2838	174.795	2017-2020	NZ: Other	Leigh	NZ collaborators	Leigh
M0010	-36.2838	174.795	2017-2020	NZ: Other	Leigh	NZ collaborators	Leigh
M0011	-36.2838	174.795	2017-2020	NZ: Other	Leigh	NZ collaborators	Leigh
M0012	-36.2838	174.795	2017-2020	NZ: Other	Leigh	NZ collaborators	Leigh
M0013	-36.2838	174.795	2017-2020	NZ: Other	Leigh	NZ collaborators	Leigh
M0014	-36.2838	174.795	2017-2020	NZ: Other	Leigh	NZ collaborators	Leigh
M0015	-36.2838	174.795	2017-2020	NZ: Other	Leigh	NZ collaborators	Leigh
M0016	-36.2838	174.795	2017-2020	NZ: Other	Leigh	NZ collaborators	Leigh
M0017	-36.2838	174.795	2017-2020	NZ: Other	Leigh	NZ collaborators	Leigh
M0018	-36.2838	174.795	2017-2020	NZ: Other	Leigh	NZ collaborators	Leigh
M0019	-36.2838	174.795	2017-2020	NZ: Other	Leigh	NZ collaborators	Leigh
M0020	-36.2838	174.795	2017-2020	NZ: Other	Leigh	NZ collaborators	Leigh
M0021	-36.2838	174.795	2017-2020	NZ: Other	Leigh	NZ collaborators	Leigh
M0022	-36.2838	174.795	2017-2020	NZ: Other	Leigh	NZ collaborators	Leigh
M0023	-36.2838	174.795	2017-2020	NZ: Other	Leigh	NZ collaborators	Leigh
M0024	-36.2838	174.795	2017-2020	NZ: Other	Leigh	NZ collaborators	Leigh
M0025	-36.2838	174.795	2017-2020	NZ: Other	Leigh	NZ collaborators	Leigh
M0026	-36.2838	174.795	2017-2020	NZ: Other	Leigh	NZ collaborators	Leigh
M0027	-36.2838	174.795	2017-2020	NZ: Other	Leigh	NZ collaborators	Leigh
M0028	-36.2838	174.795	2017-2020	NZ: Other	Leigh	NZ collaborators	Leigh
M0029	-36.2838	174.795	2017-2020	NZ: Other	Leigh	NZ collaborators	Leigh
M0030	-36.2838	174.795	2017-2020	NZ: Other	Leigh	NZ collaborators	Leigh
M0031	-36.2838	174.795	2017-2020	NZ: Other	Leigh	NZ collaborators	Leigh
M0032	-36.2838	174.795	2017-2020	NZ: Other	Leigh	NZ collaborators	Leigh
M0033	-36.2838	174.795	2017-2020	NZ: Other	Leigh	NZ collaborators	Leigh
M0034	-36.2838	174.795	2017-2020	NZ: Other	Leigh	NZ collaborators	Leigh
M0035	-36.2838	174.795	2017-2020	NZ: Other	Leigh	NZ collaborators	Leigh
M0036	-36.2838	174.795	2017-2020	NZ: Other	Leigh	NZ collaborators	Leigh
M0037	-36.2838	174.795	2017-2020	NZ: Other	Leigh	NZ collaborators	Leigh
M0038	-36.2838	174.795	2017-2020	NZ: Other	Leigh	NZ collaborators	Leigh
M0039	-36.2838	174.795	2017-2020	NZ: Other	Leigh	NZ collaborators	Leigh
M0040	-36.2838	174.795	2017-2020	NZ: Other	Leigh	NZ collaborators	Leigh
M0041	-36.2838	174.795	2017-2020	NZ: Other	Leigh	NZ collaborators	Leigh
M0042	-36.2838	174.795	2017-2020	NZ: Other	Leigh	NZ collaborators	Leigh
M0043	-36.2838	174.795	2017-2020	NZ: Other	Leigh	NZ collaborators	Leigh
M0044	-36.2838	174.795	2017-2020	NZ: Other	Leigh	NZ collaborators	Leigh
M0045	-36.2838	174.795	2017-2020	NZ: Other	Leigh	NZ collaborators	Leigh
M0046	-36.2838	174.795	2017-2020	NZ: Other	Leigh	NZ collaborators	Leigh
M0047	-36.2838	174.795	2017-2020	NZ: Other	Leigh	NZ collaborators	Leigh
M0048	-36.2838	174.795	2017-2020	NZ: Other	Leigh	NZ collaborators	Leigh	Same individual as M0188. Removed
M0049	-36.2838	174.795	2017-2020	NZ: Other	Leigh	NZ collaborators	Leigh	Same individual as M0092
M0050	-36.2838	174.795	2017-2020	NZ: Other	Leigh	NZ collaborators	Leigh
M0051	-36.2838	174.795	2017-2020	NZ: Other	Leigh	NZ collaborators	Leigh
M0052	-36.2838	174.795	2017-2020	NZ: Other	Leigh	NZ collaborators	Leigh
M0053	-36.2838	174.795	2017-2020	NZ: Other	Leigh	NZ collaborators	Leigh
M0054	-35.6348	174.494	2017-2020	NZ: Other	Ngunguru	NZ collaborators	Ngunguru
M0055	-35.6348	174.494	2017-2020	NZ: Other	Ngunguru	NZ collaborators	Ngunguru
M0056	-35.6348	174.494	2017-2020	NZ: Other	Ngunguru	NZ collaborators	Ngunguru
M0057	-35.6348	174.494	2017-2020	NZ: Other	Ngunguru	NZ collaborators	Ngunguru
M0058	-35.6348	174.494	2017-2020	NZ: Other	Ngunguru	NZ collaborators	Ngunguru
M0059	-35.6348	174.494	2017-2020	NZ: Other	Ngunguru	NZ collaborators	Ngunguru
M0060	-35.6348	174.494	2017-2020	NZ: Other	Ngunguru	NZ collaborators	Ngunguru
M0061	-35.6348	174.494	2017-2020	NZ: Other	Ngunguru	NZ collaborators	Ngunguru
M0062	-35.6348	174.494	2017-2020	NZ: Other	Ngunguru	NZ collaborators	Ngunguru
M0063	-35.6348	174.494	2017-2020	NZ: Other	Ngunguru	NZ collaborators	Ngunguru
M0064	-35.6348	174.494	2017-2020	NZ: Other	Ngunguru	NZ collaborators	Ngunguru
M0065	-35.6348	174.494	2017-2020	NZ: Other	Ngunguru	NZ collaborators	Ngunguru
M0066	-35.6348	174.494	2017-2020	NZ: Other	Ngunguru	NZ collaborators	Ngunguru
M0067	-35.6348	174.494	2017-2020	NZ: Other	Ngunguru	NZ collaborators	Ngunguru
M0068	-35.6348	174.494	2017-2020	NZ: Other	Ngunguru	NZ collaborators	Ngunguru
M0069	-35.6348	174.494	2017-2020	NZ: Other	Ngunguru	NZ collaborators	Ngunguru
M0070	-35.6348	174.494	2017-2020	NZ: Other	Ngunguru	NZ collaborators	Ngunguru
M0071	-35.6348	174.494	2017-2020	NZ: Other	Ngunguru	NZ collaborators	Ngunguru
M0072	-35.6348	174.494	2017-2020	NZ: Other	Ngunguru	NZ collaborators	Ngunguru
M0073	-35.6348	174.494	2017-2020	NZ: Other	Ngunguru	NZ collaborators	Ngunguru
M0074	-35.6348	174.494	2017-2020	NZ: Other	Ngunguru	NZ collaborators	Ngunguru
M0075	-35.6348	174.494	2017-2020	NZ: Other	Ngunguru	NZ collaborators	Ngunguru
M0076	-35.6348	174.494	2017-2020	NZ: Other	Ngunguru	NZ collaborators	Ngunguru
M0077	-35.6348	174.494	2017-2020	NZ: Other	Ngunguru	NZ collaborators	Ngunguru
M0078	-35.6348	174.494	2017-2020	NZ: Other	Ngunguru	NZ collaborators	Ngunguru
M0079	-35.6348	174.494	2017-2020	NZ: Other	Ngunguru	NZ collaborators	Ngunguru
M0080	-35.6348	174.494	2017-2020	NZ: Other	Ngunguru	NZ collaborators	Ngunguru
M0081	-35.6348	174.494	2017-2020	NZ: Other	Ngunguru	NZ collaborators	Ngunguru	Same individual as M0093
M0082	-35.6348	174.494	2017-2020	NZ: Other	Ngunguru	NZ collaborators	Ngunguru
M0083	-35.6348	174.494	2017-2020	NZ: Other	Ngunguru	NZ collaborators	Ngunguru
M0084	-35.6348	174.494	2017-2020	NZ: Other	Ngunguru	NZ collaborators	Ngunguru
M0085	-35.6348	174.494	2017-2020	NZ: Other	Ngunguru	NZ collaborators	Ngunguru
M0086	-35.6348	174.494	2017-2020	NZ: Other	Ngunguru	NZ collaborators	Ngunguru
M0087	-35.6348	174.494	2017-2020	NZ: Other	Ngunguru	NZ collaborators	Ngunguru
M0088	-35.6348	174.494	2017-2020	NZ: Other	Ngunguru	NZ collaborators	Ngunguru
M0089	-35.6348	174.494	2017-2020	NZ: Other	Ngunguru	NZ collaborators	Ngunguru
M0090	-35.6348	174.494	2017-2020	NZ: Other	Ngunguru	NZ collaborators	Ngunguru
M0091	-35.6348	174.494	2017-2020	NZ: Other	Ngunguru	NZ collaborators	Ngunguru
M0092	-36.2838	174.795	2017-2020	NZ: Other	Leigh	NZ collaborators	Leigh	Same individual as M0049. Removed
M0093	-35.6348	174.494	2017-2020	NZ: Other	Ngunguru	NZ collaborators	Ngunguru	Same individual as M0081. Removed
M0094	-36.558	174.329	2017-2020	NZ: Other	Helensville	NZ collaborators	Helensville	Same individual as M0111. Removed
M0095	-36.558	174.329	2017-2020	NZ: Other	Helensville	NZ collaborators	Helensville
M0096	-36.558	174.329	2017-2020	NZ: Other	Helensville	NZ collaborators	Helensville
M0097	-36.558	174.329	2017-2020	NZ: Other	Helensville	NZ collaborators	Helensville
M0098	-36.558	174.329	2017-2020	NZ: Other	Helensville	NZ collaborators	Helensville	Same individual as M0186
M0099	-36.558	174.329	2017-2020	NZ: Other	Helensville	NZ collaborators	Helensville
M0100	-36.558	174.329	2017-2020	NZ: Other	Helensville	NZ collaborators	Helensville
M0101	-36.558	174.329	2017-2020	NZ: Other	Helensville	NZ collaborators	Helensville
M0102	-36.558	174.329	2017-2020	NZ: Other	Helensville	NZ collaborators	Helensville
M0103	-36.558	174.329	2017-2020	NZ: Other	Helensville	NZ collaborators	Helensville
M0104	-36.558	174.329	2017-2020	NZ: Other	Helensville	NZ collaborators	Helensville
M0105	-36.558	174.329	2017-2020	NZ: Other	Helensville	NZ collaborators	Helensville
M0106	-36.558	174.329	2017-2020	NZ: Other	Helensville	NZ collaborators	Helensville
M0107	-36.558	174.329	2017-2020	NZ: Other	Helensville	NZ collaborators	Helensville	Same individual as M0187, M0370
M0108	-36.558	174.329	2017-2020	NZ: Other	Helensville	NZ collaborators	Helensville
M0109	-36.558	174.329	2017-2020	NZ: Other	Helensville	NZ collaborators	Helensville
M0110	-36.558	174.329	2017-2020	NZ: Other	Helensville	NZ collaborators	Helensville
M0111	-36.558	174.329	2017-2020	NZ: Other	Helensville	NZ collaborators	Helensville	Same individual as M0094
M0112	-36.558	174.329	2017-2020	NZ: Other	Helensville	NZ collaborators	Helensville
M0113	-36.558	174.329	2017-2020	NZ: Other	Helensville	NZ collaborators	Helensville
M0114	-36.558	174.329	2017-2020	NZ: Other	Helensville	NZ collaborators	Helensville
M0115	-36.558	174.329	2017-2020	NZ: Other	Helensville	NZ collaborators	Helensville
M0116	-36.558	174.329	2017-2020	NZ: Other	Helensville	NZ collaborators	Helensville
M0117	-36.558	174.329	2017-2020	NZ: Other	Helensville	NZ collaborators	Helensville
M0118	-36.558	174.329	2017-2020	NZ: Other	Helensville	NZ collaborators	Helensville
M0119	-36.558	174.329	2017-2020	NZ: Other	Helensville	NZ collaborators	Helensville
M0120	-36.558	174.329	2017-2020	NZ: Other	Helensville	NZ collaborators	Helensville
M0121	-36.257	175.435	2017-2020	NZ: Other	Great Barrier Island	NZ collaborators	Great Barrier Island
M0122	-36.257	175.435	2017-2020	NZ: Other	Great Barrier Island	NZ collaborators	Great Barrier Island
M0123	-36.257	175.435	2017-2020	NZ: Other	Great Barrier Island	NZ collaborators	Great Barrier Island
M0124	-36.257	175.435	2017-2020	NZ: Other	Great Barrier Island	NZ collaborators	Great Barrier Island
M0125	-36.257	175.435	2017-2020	NZ: Other	Great Barrier Island	NZ collaborators	Great Barrier Island
M0126	-36.257	175.435	2017-2020	NZ: Other	Great Barrier Island	NZ collaborators	Great Barrier Island
M0127	-36.257	175.435	2017-2020	NZ: Other	Great Barrier Island	NZ collaborators	Great Barrier Island
M0128	-36.257	175.435	2017-2020	NZ: Other	Great Barrier Island	NZ collaborators	Great Barrier Island
M0129	-36.257	175.435	2017-2020	NZ: Other	Great Barrier Island	NZ collaborators	Great Barrier Island
M0130	-36.257	175.435	2017-2020	NZ: Other	Great Barrier Island	NZ collaborators	Great Barrier Island
M0131	-36.257	175.435	2017-2020	NZ: Other	Great Barrier Island	NZ collaborators	Great Barrier Island
M0132	-36.257	175.435	2017-2020	NZ: Other	Great Barrier Island	NZ collaborators	Great Barrier Island
M0133	-36.257	175.435	2017-2020	NZ: Other	Great Barrier Island	NZ collaborators	Great Barrier Island
M0134	-36.257	175.435	2017-2020	NZ: Other	Great Barrier Island	NZ collaborators	Great Barrier Island
M0135	-36.257	175.435	2017-2020	NZ: Other	Great Barrier Island	NZ collaborators	Great Barrier Island
M0136	-36.257	175.435	2017-2020	NZ: Other	Great Barrier Island	NZ collaborators	Great Barrier Island
M0137	-36.257	175.435	2017-2020	NZ: Other	Great Barrier Island	NZ collaborators	Great Barrier Island
M0138	-36.257	175.435	2017-2020	NZ: Other	Great Barrier Island	NZ collaborators	Great Barrier Island
M0139	-36.257	175.435	2017-2020	NZ: Other	Great Barrier Island	NZ collaborators	Great Barrier Island
M0140	-36.257	175.435	2017-2020	NZ: Other	Great Barrier Island	NZ collaborators	Great Barrier Island
M0141	-36.257	175.435	2017-2020	NZ: Other	Great Barrier Island	NZ collaborators	Great Barrier Island
M0142	-36.257	175.435	2017-2020	NZ: Other	Great Barrier Island	NZ collaborators	Great Barrier Island
M0143	-36.257	175.435	2017-2020	NZ: Other	Great Barrier Island	NZ collaborators	Great Barrier Island
M0144	-37.1313	175.537	2017-2020	NZ: Other	Thames	NZ collaborators	Thames
M0145	-37.1313	175.537	2017-2020	NZ: Other	Thames	NZ collaborators	Thames
M0146	-37.1313	175.537	2017-2020	NZ: Other	Thames	NZ collaborators	Thames
M0147	-37.1313	175.537	2017-2020	NZ: Other	Thames	NZ collaborators	Thames
M0148	-37.1313	175.537	2017-2020	NZ: Other	Thames	NZ collaborators	Thames
M0149	-37.1313	175.537	2017-2020	NZ: Other	Thames	NZ collaborators	Thames
M0150	-37.1313	175.537	2017-2020	NZ: Other	Thames	NZ collaborators	Thames
M0151	-39.3712	176.812	2017-2020	NZ: Napier	Napier	NZ collaborators	Napier
M0152	-39.3712	176.812	2017-2020	NZ: Napier	Napier	NZ collaborators	Napier
M0153	-39.3712	176.812	2017-2020	NZ: Napier	Napier	NZ collaborators	Napier
M0154	-39.3712	176.812	2017-2020	NZ: Napier	Napier	NZ collaborators	Napier
M0155	-39.3712	176.812	2017-2020	NZ: Napier	Napier	NZ collaborators	Napier
M0156	-39.3712	176.812	2017-2020	NZ: Napier	Napier	NZ collaborators	Napier
M0157	-39.3712	176.812	2017-2020	NZ: Napier	Napier	NZ collaborators	Napier
M0158	-39.3712	176.812	2017-2020	NZ: Napier	Napier	NZ collaborators	Napier
M0159	-39.3712	176.812	2017-2020	NZ: Napier	Napier	NZ collaborators	Napier
M0160	-39.3712	176.812	2017-2020	NZ: Napier	Napier	NZ collaborators	Napier
M0161	-36.8482	174.504	2017-2020	NZ: Other	Waitakeres	NZ collaborators	Waitakeres
M0162	-36.8482	174.504	2017-2020	NZ: Other	Waitakeres	NZ collaborators	Waitakeres
M0163	-36.8482	174.504	2017-2020	NZ: Other	Waitakeres	NZ collaborators	Waitakeres
M0164	-36.8482	174.504	2017-2020	NZ: Other	Waitakeres	NZ collaborators	Waitakeres
M0165	-36.8482	174.504	2017-2020	NZ: Other	Waitakeres	NZ collaborators	Waitakeres
M0166	-36.8482	174.504	2017-2020	NZ: Other	Waitakeres	NZ collaborators	Waitakeres
M0167	-36.8482	174.504	2017-2020	NZ: Other	Waitakeres	NZ collaborators	Waitakeres
M0168	-36.8482	174.504	2017-2020	NZ: Other	Waitakeres	NZ collaborators	Waitakeres
M0169	-36.8482	174.504	2017-2020	NZ: Other	Waitakeres	NZ collaborators	Waitakeres
M0170	-36.8482	174.504	2017-2020	NZ: Other	Waitakeres	NZ collaborators	Waitakeres
M0171	-36.8482	174.504	2017-2020	NZ: Other	Waitakeres	NZ collaborators	Waitakeres
M0172	-36.8482	174.504	2017-2020	NZ: Other	Waitakeres	NZ collaborators	Waitakeres
M0173	-36.8482	174.504	2017-2020	NZ: Other	Waitakeres	NZ collaborators	Waitakeres
M0174	-36.8482	174.504	2017-2020	NZ: Other	Waitakeres	NZ collaborators	Waitakeres
M0175	-36.9223	174.784	2017-2020	NZ: Other	Auckland	NZ collaborators	Onehunga
M0176	-35.6348	174.494	2017-2020	NZ: Other	Ngunguru	NZ collaborators	Ngunguru
M0177	-35.6348	174.494	2017-2020	NZ: Other	Ngunguru	NZ collaborators	Ngunguru
M0178	-36.8	175.1	2017-2020	NZ: Other	Waiheke	NZ collaborators	Waiheke
M0179	-36.8	175.1	2017-2020	NZ: Other	Waiheke	NZ collaborators	Waiheke
M0180	-36.8	175.1	2017-2020	NZ: Other	Waiheke	NZ collaborators	Waiheke
M0181	-36.8	175.1	2017-2020	NZ: Other	Waiheke	NZ collaborators	Waiheke
M0182	-36.8	175.1	2017-2020	NZ: Other	Waiheke	NZ collaborators	Waiheke
M0183	-35.6348	174.494	2017-2020	NZ: Other	Ngunguru	NZ collaborators	Ngunguru
M0184	-35.6348	174.494	2017-2020	NZ: Other	Ngunguru	NZ collaborators	Ngunguru
M0185	-35.6348	174.494	2017-2020	NZ: Other	Ngunguru	NZ collaborators	Ngunguru
M0186	-36.558	174.329	2017-2020	NZ: Other	Helensville	NZ collaborators	Helensville	Same individual as M0098. Removed
M0187	-36.558	174.329	2017-2020	NZ: Other	Helensville	NZ collaborators	Helensville	Same individual as M0107, M0370. Removed
M0188	-36.2838	174.795	2017-2020	NZ: Other	Leigh	NZ collaborators	Leigh	Same individual as M0048
M0189	21.4022	-157.739	1982	Hawaii	Hawaii	ROM	5.7 km W Kailua, Oahu Island
M0190	21.4022	-157.739	1982	Hawaii	Hawaii	ROM	5.7 km W Kailua, Oahu Island
M0191	21.4022	-157.739	1982	Hawaii	Hawaii	ROM	5.7 km W Kailua, Oahu Island
M0192	21.4022	-157.739	1982	Hawaii	Hawaii	ROM	5.7 km W Kailua, Oahu Island
M0193	21.4022	-157.739	1982	Hawaii	Hawaii	ROM	5.7 km W Kailua, Oahu Island
M0194	22.0522	-159.338	1982	Hawaii	Hawaii	ROM	Waialua, Waialua Sugar, Oahu Island
M0195	22.0522	-159.338	1982	Hawaii	Hawaii	ROM	Waialua, Waialua Sugar, Oahu Island
M0196	21.4022	-157.739	1982	Hawaii	Hawaii	ROM	5.7 km W Kailua, Oahu Island
M0197	21.4022	-157.739	1982	Hawaii	Hawaii	ROM	5.7 km W Kailua, Oahu Island
M0198	21.4022	-157.739	1982	Hawaii	Hawaii	ROM	5.7 km W Kailua, Oahu Island
M0199	-18.1333	178.417	1983	Fiji	Central Division	ROM	Lami Dump, Viti Levu
M0200	-18.1333	178.417	1983	Fiji	Central Division	ROM	Lami Dump, Viti Levu
M0201	-18.1333	178.417	1983	Fiji	Central Division	ROM	Lami Dump, Viti Levu
M0202	-18.1333	178.417	1983	Fiji	Central Division	ROM	Lami Dump, Viti Levu
M0203	-18.1333	178.417	1983	Fiji	Central Division	ROM	Lami Dump, Viti Levu
M0204	-18.1333	178.417	1983	Fiji	Central Division	ROM	Lami Dump, Viti Levu
M0205	-18.1333	178.417	1983	Fiji	Central Division	ROM	Lami Dump, Viti Levu
M0206	-18.1333	178.417	1983	Fiji	Central Division	ROM	Lami Dump, Viti Levu
M0207	-18.1333	178.417	1983	Fiji	Central Division	ROM	Lami Dump, Viti Levu
M0208	-18.1333	178.417	1983	Fiji	Central Division	ROM	Lami Dump, Viti Levu	Filtered out in DArT dataset only, due to outlier heterozygousity levels. Not observed as outlier in STACKS and BCFtools dataset.
M0209	18.9333	72.85	1975	IND: Other	Maharashtra	ROM	Shil, Thane dist
M0210	18.9333	72.85	1975	IND: Maharashtra subpopulation A	Maharashtra	ROM	Shil, Thane dist
M0211	18.9333	72.85	1975	IND: Maharashtra subpopulation A	Maharashtra	ROM	Shil, Thane dist
M0212	18.9333	72.85	1975	IND: Maharashtra subpopulation A	Maharashtra	ROM	Shil, Thane dist
M0213	18.9333	72.85	1975	IND: Maharashtra subpopulation A	Maharashtra	ROM	Shil, Thane dist
M0214	18.9333	72.85	1975	IND: Maharashtra subpopulation A	Maharashtra	ROM	Shil, Thane dist
M0215	18.9333	72.85	1975	IND: Maharashtra subpopulation A	Maharashtra	ROM	Shil, Thane dist
M0216	-37.8192	144.974	1983	AUS: Melbourne	Melbourne (ROM)	ROM	Melbourne, Nunawading Recycling Centre	Same individual as M0280
M0217	-37.8192	144.974	1983	AUS: Melbourne	Melbourne (ROM)	ROM	Melbourne, Nunawading Recycling Centre
M0218	-37.8192	144.974	1983	AUS: Melbourne	Melbourne (ROM)	ROM	Melbourne, Nunawading Recycling Centre
M0219	-37.8192	144.974	1983	AUS: Melbourne	Melbourne (ROM)	ROM	Melbourne, Nunawading Recycling Centre
M0220	18.9333	72.85	1975	IND: Other	Maharashtra	ROM	Shil, Thane dist
M0221	-37.8192	144.974	1983	AUS: Melbourne	Melbourne (ROM)	ROM	Melbourne, Nunawading Recycling Centre
M0222	-37.8192	144.974	1983	AUS: Melbourne	Melbourne (ROM)	ROM	Melbourne, Nunawading Recycling Centre
M0223	-37.8192	144.974	1983	AUS: Melbourne	Melbourne (ROM)	ROM	Melbourne, Nunawading Recycling Centre
M0224	-37.8192	144.974	1983	AUS: Melbourne	Melbourne (ROM)	ROM	Melbourne, Nunawading Recycling Centre
M0225	-33.8667	151.2	1983	AUS: Sydney	Sydney (ROM)	ROM	Sydney
M0226	-33.8667	151.2	1983	AUS: Sydney	Sydney (ROM)	ROM	Sydney
M0227	-33.8667	151.2	1983	AUS: Sydney	Sydney (ROM)	ROM	Sydney
M0228	-33.8667	151.2	1983	AUS: Sydney	Sydney (ROM)	ROM	Sydney
M0229	-33.8667	151.2	1983	AUS: Sydney	Sydney (ROM)	ROM	Sydney
M0230	-33.8667	151.2	1983	AUS: Sydney	Sydney (ROM)	ROM	Sydney
M0231	-33.8667	151.2	1983	AUS: Sydney	Sydney (ROM)	ROM	Sydney
M0232	-33.8667	151.2	1983	AUS: Sydney	Sydney (ROM)	ROM	Sydney
M0233	-33.8667	151.2	1983	AUS: Sydney	Sydney (ROM)	ROM	Sydney
M0234	-33.8667	151.2	1983	AUS: Sydney	Sydney (ROM)	ROM	Sydney
M0235	-33.8667	151.2	1983	AUS: Sydney	Sydney (ROM)	ROM	Sydney
M0236	-33.8667	151.2	1983	AUS: Sydney	Sydney (ROM)	ROM	Sydney	Same individual as M0237
M0237	-33.8667	151.2	1983	AUS: Sydney	Sydney (ROM)	ROM	Sydney	Same individual as M0236. Removed
M0238	23.05	72.6667	1975	IND: Other	Gujarat	ROM	Ahmedabad
M0239	-33.8667	151.2	1983	AUS: Sydney	Sydney (ROM)	ROM	Sydney
M0240	-33.8667	151.2	1983	AUS: Sydney	Sydney (ROM)	ROM	Sydney
M0241	-33.8667	151.2	1983	AUS: Sydney	Sydney (ROM)	ROM	Sydney
M0242	-33.8667	151.2	1983	AUS: Sydney	Sydney (ROM)	ROM	Sydney
M0243	-33.8667	151.2	1983	AUS: Sydney	Sydney (ROM)	ROM	Sydney
M0244	-33.8667	151.2	1983	AUS: Sydney	Sydney (ROM)	ROM	Sydney
M0245	22.5833	88.35	1975	IND: Other	West Bengal	ROM	Kolkata Market
M0246	22.5833	88.35	1975	IND: Other	West Bengal	ROM	Kolkata Market
M0247	22.5833	88.35	1975	IND: Other	West Bengal	ROM	Kolkata Market
M0248	22.5833	88.35	1975	IND: Other	West Bengal	ROM	Kolkata Market
M0249	22.5833	88.35	1975	IND: Other	West Bengal	ROM	Kolkata Market
M0250	22.5833	88.35	1975	IND: Other	West Bengal	ROM	Kolkata
M0251	22.5833	88.35	1975	IND: Other	West Bengal	ROM	Kolkata
M0252	22.5833	88.35	1975	IND: Other	West Bengal	ROM	Kolkata
M0253	20.7069	-156.149	1989	Hawaii	Hawaii	ROM	1 mi from Hosmais Grove, Haleakala National Park, Stables Headquarters, Maui Island
M0254	21.2828	-157.829	1986	Hawaii	Hawaii	ROM	Honolulu, Waikiki, Fort DeRussy, Kalakaua at Lewers, ca 0.5 mi from intersection
M0255	21.2828	-157.829	1986	Hawaii	Hawaii	ROM	Honolulu, Waikiki, Fort DeRussy, Kalakaua at Lewers, ca 0.5 mi from intersection
M0256	-26.1667	28.0333	1982	South Africa	Gauteng	ROM	Johannesburg Zoo	Same individual as M0281
M0257	-26.1667	28.0333	1982	South Africa	Gauteng	ROM	Johannesburg Zoo
M0258	-26.1667	28.0333	1982	South Africa	Gauteng	ROM	Johannesburg Zoo
M0259	-26.1667	28.0333	1982	South Africa	Gauteng	ROM	Johannesburg Zoo
M0260	-26.1667	28.0333	1982	South Africa	Gauteng	ROM	Johannesburg Zoo
M0261	-26.1667	28.0333	1982	South Africa	Gauteng	ROM	Johannesburg Zoo
M0262	-26.1667	28.0333	1982	South Africa	Gauteng	ROM	Johannesburg Zoo
M0263	-26.1667	28.0333	1982	South Africa	Gauteng	ROM	Johannesburg Zoo
M0264	-26.1667	28.0333	1982	South Africa	Gauteng	ROM	Johannesburg Zoo
M0265	-26.1667	28.0333	1982	South Africa	Gauteng	ROM	Johannesburg Zoo
M0266	20.2167	85.8333	1983	IND: Other	Odisha	ROM	Bhubaneswar
M0267	20.2167	85.8333	1983	IND: Other	Odisha	ROM	Bhubaneswar
M0268	20.2167	85.8333	1983	IND: Other	Odisha	ROM	Bhubaneswar
M0269	20.2167	85.8333	1983	IND: Other	Odisha	ROM	Bhubaneswar
M0270	20.2167	85.8333	1983	IND: Other	Odisha	ROM	Bhubaneswar
M0271	20.2167	85.8333	1983	IND: Other	Odisha	ROM	Bhubaneswar	Filtered out due to outlier inbreeding coefficients and heterozygousity levels.
M0272	20.2167	85.8333	1983	IND: Other	Odisha	ROM	Bhubaneswar
M0273	20.2167	85.8333	1983	IND: Other	Odisha	ROM	Bhubaneswar
M0274	17.3667	78.4333	1983	IND: Other	Andhra Pradesh	ROM	Hyderabad
M0275	17.3667	78.4333	1983	IND: Other	Andhra Pradesh	ROM	Hyderabad
M0276	17.3667	78.4333	1983	IND: Other	Andhra Pradesh	ROM	Hyderabad
M0277	17.3667	78.4333	1983	IND: Other	Andhra Pradesh	ROM	Hyderabad
M0278	17.3667	78.4333	1983	IND: Other	Andhra Pradesh	ROM	Hyderabad
M0279	17.3667	78.4333	1983	IND: Other	Andhra Pradesh	ROM	Hyderabad
M0280	-37.8192	144.974	1983	AUS: Melbourne	Melbourne (ROM)	ROM	Melbourne, Nunawading Recycling Centre	Same individual as M0216. Removed
M0281	-26.1667	28.0333	1982	South Africa	Gauteng	ROM	Johannesburg Zoo	Same individual as M0281. Removed
M0282	-35.4	173.8	1984	NZ: Other	Kaikohe (ROM)	ROM	Kaikohe	Same individual as M0340. Removed
M0283	17.3667	78.4333	1983	IND: Other	Andhra Pradesh	ROM	Hyderabad
M0284	17.3667	78.4333	1983	IND: Other	Andhra Pradesh	ROM	Hyderabad
M0285	17.3667	78.4333	1983	IND: Other	Andhra Pradesh	ROM	Hyderabad
M0286	17.3667	78.4333	1983	IND: Other	Andhra Pradesh	ROM	Hyderabad
M0287	12.9667	77.5833	1983	IND: Other	Karnataka	ROM	Bangalore	Same individual as M0368
M0288	12.9667	77.5833	1983	IND: Other	Karnataka	ROM	Bangalore
M0289	12.9667	77.5833	1983	IND: Other	Karnataka	ROM	Bangalore
M0290	12.9667	77.5833	1983	IND: Other	Karnataka	ROM	Bangalore
M0291	12.9667	77.5833	1983	IND: Other	Karnataka	ROM	Bangalore
M0292	12.9667	77.5833	1983	IND: Other	Karnataka	ROM	Bangalore
M0293	12.9667	77.5833	1983	IND: Other	Karnataka	ROM	Bangalore
M0294	12.9667	77.5833	1983	IND: Other	Karnataka	ROM	Bangalore
M0295	12.9667	77.5833	1983	IND: Other	Karnataka	ROM	Bangalore
M0296	12.9667	77.5833	1983	IND: Other	Karnataka	ROM	Bangalore
M0297	12.7	80.0167	1983	IND: Other	Tamil Nadu	ROM	Chengalpattu
M0298	12.7	80.0167	1983	IND: Other	Tamil Nadu	ROM	Chengalpattu
M0299	12.7	80.0167	1983	IND: Other	Tamil Nadu	ROM	Chengalpattu
M0300	12.7	80.0167	1983	IND: Other	Tamil Nadu	ROM	Chengalpattu
M0301	12.7	80.0167	1983	IND: Other	Tamil Nadu	ROM	Chengalpattu
M0302	12.7	80.0167	1983	IND: Other	Tamil Nadu	ROM	Chengalpattu
M0303	12.7	80.0167	1983	IND: Other	Tamil Nadu	ROM	Chengalpattu	Same individual as M0369
M0304	12.7	80.0167	1983	IND: Other	Tamil Nadu	ROM	Chengalpattu
M0305	12.7	80.0167	1983	IND: Other	Tamil Nadu	ROM	Chengalpattu
M0306	12.7	80.0167	1983	IND: Other	Tamil Nadu	ROM	Chengalpattu
M0307	18.9333	72.85	1983	IND: Other	Maharashtra	ROM	Shil, Thane dist
M0308	18.9333	72.85	1983	IND: Other	Maharashtra	ROM	Shil, Thane dist
M0309	18.9333	72.85	1983	IND: Other	Maharashtra	ROM	Shil, Thane dist
M0310	18.9333	72.85	1983	IND: Other	Maharashtra	ROM	Shil, Thane dist
M0311	18.9333	72.85	1983	IND: Other	Maharashtra	ROM	Shil, Thane dist
M0312	26.8333	80.9667	1982	IND: Other	Uttar Pradesh	ROM	Lucknow
M0313	26.8333	80.9667	1982	IND: Other	Uttar Pradesh	ROM	Lucknow
M0314	26.8333	80.9667	1982	IND: Other	Uttar Pradesh	ROM	Lucknow
M0315	26.8333	80.9667	1982	IND: Other	Uttar Pradesh	ROM	Lucknow
M0316	26.8333	80.9667	1982	IND: Other	Uttar Pradesh	ROM	Lucknow
M0317	23.2833	77.4667	1982	IND: Other	Madhya Pradesh	ROM	Bhopal
M0318	23.2833	77.4667	1982	IND: Other	Madhya Pradesh	ROM	Bhopal
M0319	23.2833	77.4667	1982	IND: Other	Madhya Pradesh	ROM	Bhopal
M0320	23.2833	77.4667	1982	IND: Other	Madhya Pradesh	ROM	Bhopal
M0321	23.2833	77.4667	1982	IND: Other	Madhya Pradesh	ROM	Bhopal
M0322	23.2833	77.4667	1982	IND: Other	Madhya Pradesh	ROM	Bhopal
M0323	23.2833	77.4667	1982	IND: Other	Madhya Pradesh	ROM	Bhopal
M0324	23.2833	77.4667	1982	IND: Other	Madhya Pradesh	ROM	Bhopal
M0325	26.8333	80.9667	1982	IND: Other	Uttar Pradesh	ROM	Lucknow
M0326	26.8333	80.9667	1982	IND: Other	Uttar Pradesh	ROM	Lucknow
M0327	26.8333	80.9667	1982	IND: Other	Uttar Pradesh	ROM	Lucknow
M0328	26.8333	80.9667	1982	IND: Other	Uttar Pradesh	ROM	Lucknow
M0329	26.8333	80.9667	1982	IND: Other	Uttar Pradesh	ROM	Lucknow
M0330	-39.5	176.89	1984	NZ: Napier	Napier (ROM)	ROM	Napier
M0331	-39.5	176.89	1984	NZ: Napier	Napier (ROM)	ROM	Napier
M0332	-39.5	176.89	1984	NZ: Napier	Napier (ROM)	ROM	Napier
M0333	-39.5	176.89	1984	NZ: Napier	Napier (ROM)	ROM	Napier
M0334	-39.5	176.89	1984	NZ: Napier	Napier (ROM)	ROM	Napier
M0335	-39.5	176.89	1984	NZ: Napier	Napier (ROM)	ROM	Napier
M0336	-39.5	176.89	1984	NZ: Napier	Napier (ROM)	ROM	Napier
M0337	-39.5	176.89	1984	NZ: Napier	Napier (ROM)	ROM	Napier
M0338	-39.5	176.89	1984	NZ: Napier	Napier (ROM)	ROM	Napier
M0339	-39.5	176.89	1984	NZ: Napier	Napier (ROM)	ROM	Napier
M0340	-35.4	173.8	1984	NZ: Other	Kaikohe (ROM)	ROM	Kaikohe	Same individual as M0282
M0341	-35.4	173.8	1984	NZ: Other	Kaikohe (ROM)	ROM	Kaikohe
M0342	-35.4	173.8	1984	NZ: Other	Kaikohe (ROM)	ROM	Kaikohe
M0343	-35.4	173.8	1984	NZ: Other	Kaikohe (ROM)	ROM	Kaikohe
M0344	-35.4	173.8	1984	NZ: Other	Kaikohe (ROM)	ROM	Kaikohe
M0345	-38.69	176.689	1984	NZ: Other	Taupo (ROM)	ROM	Taupo
M0346	-38.69	176.689	1984	NZ: Other	Taupo (ROM)	ROM	Taupo
M0347	-38.69	176.689	1984	NZ: Other	Taupo (ROM)	ROM	Taupo
M0348	-37.78	175.27	1984	NZ: Other	Hamilton (ROM)	ROM	Hamilton
M0349	-37.78	175.27	1984	NZ: Other	Hamilton (ROM)	ROM	Hamilton
M0350	-37.78	175.27	1984	NZ: Other	Hamilton (ROM)	ROM	Hamilton
M0351	-37.78	175.27	1984	NZ: Other	Hamilton (ROM)	ROM	Hamilton
M0352	-37.78	175.27	1984	NZ: Other	Hamilton (ROM)	ROM	Hamilton
M0353	-37.78	175.27	1984	NZ: Other	Hamilton (ROM)	ROM	Hamilton
M0354	-37.78	175.27	1984	NZ: Other	Hamilton (ROM)	ROM	Hamilton
M0355	-37.78	175.27	1984	NZ: Other	Hamilton (ROM)	ROM	Hamilton
M0356	-37.78	175.27	1984	NZ: Other	Hamilton (ROM)	ROM	Hamilton
M0357	-36.94	174.95	1984	NZ: Other	Auckland (ROM)	ROM	Auckland, Whitford Landfill
M0358	-36.94	174.95	1984	NZ: Other	Auckland (ROM)	ROM	Auckland, Whitford Landfill
M0359	-36.94	174.95	1984	NZ: Other	Auckland (ROM)	ROM	Auckland, Whitford Landfill
M0360	-36.94	174.95	1984	NZ: Other	Auckland (ROM)	ROM	Auckland, Whitford Landfill
M0361	-36.94	174.95	1984	NZ: Other	Auckland (ROM)	ROM	Auckland, Whitford Landfill
M0362	-36.94	174.95	1984	NZ: Other	Auckland (ROM)	ROM	Auckland, Whitford Landfill
M0363	-36.94	174.95	1984	NZ: Other	Auckland (ROM)	ROM	Auckland, Whitford Landfill
M0364	-36.94	174.95	1984	NZ: Other	Auckland (ROM)	ROM	Auckland, Whitford Landfill
M0365	-36.94	174.95	1984	NZ: Other	Auckland (ROM)	ROM	Auckland, Whitford Landfill
M0366	-36.94	174.95	1984	NZ: Other	Auckland (ROM)	ROM	Auckland, Whitford Landfill
M0367	-36.83	174.76	1986	NZ: Other	Auckland (ROM)	ROM	Auckland
M0368	12.9667	77.5833	1983	IND: Other	Karnataka	ROM	Bangalore	Same individual as M0368. Removed
M0369	12.7	80.0167	1983	IND: Other	Tamil Nadu	ROM	Chengalpattu	Same individual as M0303. Removed
M0370	-36.558	174.329	2017-2020	NZ: Other	Helensville	NZ collaborators	Helensville	Same individual as M0107, M0187. Removed
M0371	-36.8	175.1	2017-2020	NZ: Other	Waiheke	NZ collaborators	Waiheke
M0372	-36.8	175.1	2017-2020	NZ: Other	Waiheke	NZ collaborators	Waiheke
M0373	-36.8	175.1	2017-2020	NZ: Other	Waiheke	NZ collaborators	Waiheke
M0374	-36.8	175.1	2017-2020	NZ: Other	Waiheke	NZ collaborators	Waiheke
M0375	-36.8	175.1	2017-2020	NZ: Other	Waiheke	NZ collaborators	Waiheke
M0376	-36.8	175.1	2017-2020	NZ: Other	Waiheke	NZ collaborators	Waiheke
10201	-29.829	152.889	2014-2015			Australian Museum	Grafton	Removed to retain only populations from main Australian introduction points points
10202	-29.829	152.889	2014-2015			Australian Museum	Grafton	Removed to retain only populations from main Australian introduction points points
10203	-29.829	152.889	2014-2015			Australian Museum	Grafton	Removed to retain only populations from main Australian introduction points points
10204	-29.8534	152.269	2014-2015			Australian Museum	Grafton	Removed to retain only populations from main Australian introduction points points
10205	-29.8534	152.269	2014-2015			Australian Museum	Grafton	Removed to retain only populations from main Australian introduction points points
10206	-29.6924	152.884	2014-2015			Australian Museum	Grafton	Removed to retain only populations from main Australian introduction points points
10207	-29.6924	152.884	2014-2015			Australian Museum	Grafton	Removed to retain only populations from main Australian introduction points points
10208	-29.7126	152.931	2014-2015			Australian Museum	Grafton	Removed to retain only populations from main Australian introduction points points
10209	-29.7126	152.931	2014-2015			Australian Museum	Grafton	Removed to retain only populations from main Australian introduction points points
10210	-29.9549	152.995	2014-2015			Australian Museum	Grafton	Removed to retain only populations from main Australian introduction points points
10211	-29.9549	152.995	2014-2015			Australian Museum	Grafton	Removed to retain only populations from main Australian introduction points points
10212	-29.9549	152.995	2014-2015			Australian Museum	Grafton	Removed to retain only populations from main Australian introduction points points
10213	-29.9549	152.995	2014-2015			Australian Museum	Grafton	Removed to retain only populations from main Australian introduction points points
10214	-29.9549	152.995	2014-2015			Australian Museum	Grafton	Removed to retain only populations from main Australian introduction points points
10215	-29.829	152.889	2014-2015			Australian Museum	Grafton	Removed to retain only populations from main Australian introduction points points
10216	-29.829	152.889	2014-2015			Australian Museum	Grafton	Removed to retain only populations from main Australian introduction points points
10217	-29.829	152.889	2014-2015			Australian Museum	Grafton	Removed to retain only populations from main Australian introduction points points
10218	-29.6061	152.934	2014-2015			Australian Museum	Grafton	Removed to retain only populations from main Australian introduction points points
10219	-29.6061	152.934	2014-2015			Australian Museum	Grafton	Removed to retain only populations from main Australian introduction points points
10233	-29.7126	152.931	2014-2015			Australian Museum	Grafton	Removed to retain only populations from main Australian introduction points points
10506	-37.5708	145.121	2014-2015			Australian Museum	Arthur's Creek	Removed to retain only populations from main Australian introduction points points
10510	-37.5708	145.121	2014-2015			Australian Museum	Arthur's Creek	Removed to retain only populations from main Australian introduction points points
10511	-37.5708	145.121	2014-2015			Australian Museum	Arthur's Creek	Removed to retain only populations from main Australian introduction points points
10512	-37.5708	145.121	2014-2015			Australian Museum	Arthur's Creek	Removed to retain only populations from main Australian introduction points points
10513	-37.5708	145.121	2014-2015			Australian Museum	Arthur's Creek	Removed to retain only populations from main Australian introduction points points
10514	-37.5708	145.121	2014-2015			Australian Museum	Arthur's Creek	Removed to retain only populations from main Australian introduction points points
10519	-37.5708	145.121	2014-2015			Australian Museum	Arthur's Creek	Removed to retain only populations from main Australian introduction points points
10541	-37.5708	145.121	2014-2015			Australian Museum	Arthur's Creek	Removed to retain only populations from main Australian introduction points points
10542	-37.5708	145.121	2014-2015			Australian Museum	Arthur's Creek	Removed to retain only populations from main Australian introduction points points
10543	-37.5708	145.121	2014-2015			Australian Museum	Arthur's Creek	Removed to retain only populations from main Australian introduction points points
10544	-37.5708	145.121	2014-2015			Australian Museum	Arthur's Creek	Removed to retain only populations from main Australian introduction points points
10545	-37.5708	145.121	2014-2015			Australian Museum	Arthur's Creek	Removed to retain only populations from main Australian introduction points points
10546	-37.5708	145.121	2014-2015			Australian Museum	Arthur's Creek	Removed to retain only populations from main Australian introduction points points
10547	-37.5708	145.121	2014-2015			Australian Museum	Arthur's Creek	Removed to retain only populations from main Australian introduction points points
10548	-37.5708	145.121	2014-2015			Australian Museum	Arthur's Creek	Removed to retain only populations from main Australian introduction points points
10549	-37.5708	145.121	2014-2015			Australian Museum	Arthur's Creek	Removed to retain only populations from main Australian introduction points points
10550	-37.5708	145.121	2014-2015			Australian Museum	Arthur's Creek	Removed to retain only populations from main Australian introduction points points
10551	-37.5708	145.121	2014-2015			Australian Museum	Arthur's Creek	Removed to retain only populations from main Australian introduction points points
10552	-37.5708	145.121	2014-2015			Australian Museum	Arthur's Creek	Removed to retain only populations from main Australian introduction points points
10553	-37.5708	145.121	2014-2015			Australian Museum	Arthur's Creek	Removed to retain only populations from main Australian introduction points points
10555	-37.5708	145.121	2014-2015			Australian Museum	Arthur's Creek	Removed to retain only populations from main Australian introduction points points
10556	-37.5708	145.121	2014-2015			Australian Museum	Arthur's Creek	Removed to retain only populations from main Australian introduction points points
10557	-37.5708	145.121	2014-2015			Australian Museum	Arthur's Creek	Removed to retain only populations from main Australian introduction points points
10558	-37.5708	145.121	2014-2015			Australian Museum	Arthur's Creek	Removed to retain only populations from main Australian introduction points points
10601	-37.3529	144.537	2014-2015			Australian Museum	Macedon	Removed to retain only populations from main Australian introduction points points
10602	-37.3529	144.537	2014-2015			Australian Museum	Macedon	Removed to retain only populations from main Australian introduction points points
10603	-37.3529	144.537	2014-2015			Australian Museum	Macedon	Removed to retain only populations from main Australian introduction points points
10604	-37.3529	144.537	2014-2015			Australian Museum	Macedon	Removed to retain only populations from main Australian introduction points points
10605	-37.2824	144.499	2014-2015			Australian Museum	Macedon	Removed to retain only populations from main Australian introduction points points
10606	-37.3493	144.536	2014-2015			Australian Museum	Macedon	Removed to retain only populations from main Australian introduction points points
10607	-37.3493	144.536	2014-2015			Australian Museum	Macedon	Removed to retain only populations from main Australian introduction points points
10608	-37.3493	144.536	2014-2015			Australian Museum	Macedon	Removed to retain only populations from main Australian introduction points points
10609	-37.3617	144.54	2014-2015			Australian Museum	Macedon	Removed to retain only populations from main Australian introduction points points
10610	-37.3435	144.535	2014-2015			Australian Museum	Macedon	Removed to retain only populations from main Australian introduction points points
10611	-37.3493	144.536	2014-2015			Australian Museum	Macedon	Removed to retain only populations from main Australian introduction points points
10612	-37.3493	144.536	2014-2015			Australian Museum	Macedon	Removed to retain only populations from main Australian introduction points points
10613	-37.2103	144.471	2014-2015			Australian Museum	Macedon	Removed to retain only populations from main Australian introduction points points
10614	-37.2103	144.471	2014-2015			Australian Museum	Macedon	Removed to retain only populations from main Australian introduction points points
10615	-37.2103	144.471	2014-2015			Australian Museum	Macedon	Removed to retain only populations from main Australian introduction points points
10616	-37.3617	144.54	2014-2015			Australian Museum	Macedon	Removed to retain only populations from main Australian introduction points points
10617	-37.3647	144.539	2014-2015			Australian Museum	Macedon	Removed to retain only populations from main Australian introduction points points
10618	-37.2103	144.471	2014-2015			Australian Museum	Macedon	Removed to retain only populations from main Australian introduction points points
10619	-37.2103	144.471	2014-2015			Australian Museum	Macedon	Removed to retain only populations from main Australian introduction points points
10620	-37.4197	144.575	2014-2015			Australian Museum	Macedon	Removed to retain only populations from main Australian introduction points points
10712	-36.5423	145.999	2014-2015			Australian Museum	Benalla	Removed to retain only populations from main Australian introduction points points
10715	-36.5423	145.999	2014-2015			Australian Museum	Benalla	Removed to retain only populations from main Australian introduction points points
10716	-36.5423	145.999	2014-2015			Australian Museum	Benalla	Removed to retain only populations from main Australian introduction points points
10717	-36.5423	145.999	2014-2015			Australian Museum	Benalla	Removed to retain only populations from main Australian introduction points points
10719	-36.5411	145.894	2014-2015			Australian Museum	Benalla	Removed to retain only populations from main Australian introduction points points
10720	-36.5411	145.894	2014-2015			Australian Museum	Benalla	Removed to retain only populations from main Australian introduction points points
10721	-36.5411	145.894	2014-2015			Australian Museum	Benalla	Removed to retain only populations from main Australian introduction points points
10722	-36.5411	145.894	2014-2015			Australian Museum	Benalla	Removed to retain only populations from main Australian introduction points points
10723	-36.5411	145.894	2014-2015			Australian Museum	Benalla	Removed to retain only populations from main Australian introduction points points
10724	-36.5423	145.999	2014-2015			Australian Museum	Benalla	Removed to retain only populations from main Australian introduction points points
10725	-36.5423	145.999	2014-2015			Australian Museum	Benalla	Removed to retain only populations from main Australian introduction points points
10726	-36.5423	145.999	2014-2015			Australian Museum	Benalla	Removed to retain only populations from main Australian introduction points points
10727	-36.5423	145.999	2014-2015			Australian Museum	Benalla	Removed to retain only populations from main Australian introduction points points
10728	-36.5423	145.999	2014-2015			Australian Museum	Benalla	Removed to retain only populations from main Australian introduction points points
10729	-36.5423	145.999	2014-2015			Australian Museum	Benalla	Removed to retain only populations from main Australian introduction points points
10730	-36.5456	145.99	2014-2015			Australian Museum	Benalla	Removed to retain only populations from main Australian introduction points points
10731	-36.5456	145.99	2014-2015			Australian Museum	Benalla	Removed to retain only populations from main Australian introduction points points
10734	-36.5456	145.99	2014-2015			Australian Museum	Benalla	Removed to retain only populations from main Australian introduction points points
10735			2014-2015			Australian Museum	Australia (unknown)	Removed to retain only populations from main Australian introduction points points
10736	-36.5456	145.99	2014-2015			Australian Museum	Benalla	Removed to retain only populations from main Australian introduction points points
10737	-36.5456	145.99	2014-2015			Australian Museum	Benalla	Removed to retain only populations from main Australian introduction points points
10738	-36.5456	145.99	2014-2015			Australian Museum	Benalla	Removed to retain only populations from main Australian introduction points points
10739	-36.5456	145.99	2014-2015			Australian Museum	Benalla	Removed to retain only populations from main Australian introduction points points
10740	-36.5411	145.894	2014-2015			Australian Museum	Benalla	Removed to retain only populations from main Australian introduction points points
10802	-28.8416	153.286	2014-2015			Australian Museum	Lismore	Removed to retain only populations from main Australian introduction points points
10804	-28.8416	153.286	2014-2015			Australian Museum	Lismore	Removed to retain only populations from main Australian introduction points points
10805	-28.8416	153.286	2014-2015			Australian Museum	Lismore	Removed to retain only populations from main Australian introduction points points
10806	-28.8416	153.286	2014-2015			Australian Museum	Lismore	Removed to retain only populations from main Australian introduction points points
10911	-36.4	149.94	2014-2015			Australian Museum	Pambula	Removed to retain only populations from main Australian introduction points points
10912	-36.4	149.94	2014-2015			Australian Museum	Pambula	Removed to retain only populations from main Australian introduction points points
10914	-36.4	149.94	2014-2015			Australian Museum	Pambula	Removed to retain only populations from main Australian introduction points points
10915	-36.63	149.57	2014-2015			Australian Museum	Pambula	Removed to retain only populations from main Australian introduction points points
10916	-36.63	149.57	2014-2015			Australian Museum	Pambula	Removed to retain only populations from main Australian introduction points points
10918	-36.8032	149.693	2014-2015			Australian Museum	Pambula	Removed to retain only populations from main Australian introduction points points
10919	-36.8032	149.693	2014-2015			Australian Museum	Pambula	Removed to retain only populations from main Australian introduction points points
10920	-36.73	149.94	2014-2015			Australian Museum	Pambula	Removed to retain only populations from main Australian introduction points points
10921	-36.8032	149.693	2014-2015			Australian Museum	Pambula	Removed to retain only populations from main Australian introduction points points
10922	-36.8032	149.693	2014-2015			Australian Museum	Pambula	Removed to retain only populations from main Australian introduction points points
10923	-36.73	149.94	2014-2015			Australian Museum	Pambula	Removed to retain only populations from main Australian introduction points points
10924	-36.73	149.94	2014-2015			Australian Museum	Pambula	Removed to retain only populations from main Australian introduction points points
11011	-33.5801	150.879	2014-2015			Australian Museum	Pitt Town	Removed to retain only populations from main Australian introduction points points
11012	-33.5801	150.879	2014-2015			Australian Museum	Pitt Town	Removed to retain only populations from main Australian introduction points points
11013	-33.5801	150.879	2014-2015			Australian Museum	Pitt Town	Removed to retain only populations from main Australian introduction points points
11014	-33.5801	150.879	2014-2015			Australian Museum	Pitt Town	Removed to retain only populations from main Australian introduction points points
11015	-33.5801	150.879	2014-2015			Australian Museum	Pitt Town	Removed to retain only populations from main Australian introduction points points
11016	-33.5801	150.879	2014-2015			Australian Museum	Pitt Town	Removed to retain only populations from main Australian introduction points points
11017	-33.5801	150.879	2014-2015			Australian Museum	Pitt Town	Removed to retain only populations from main Australian introduction points points
11018	-33.5801	150.879	2014-2015			Australian Museum	Pitt Town	Removed to retain only populations from main Australian introduction points points
11019	-33.5801	150.879	2014-2015			Australian Museum	Pitt Town	Removed to retain only populations from main Australian introduction points points
11020	-33.5801	150.879	2014-2015			Australian Museum	Pitt Town	Removed to retain only populations from main Australian introduction points points
11041	-33.5801	150.879	2014-2015			Australian Museum	Pitt Town	Removed to retain only populations from main Australian introduction points points
11042	-33.5801	150.879	2014-2015			Australian Museum	Pitt Town	Removed to retain only populations from main Australian introduction points points
11043	-33.5801	150.879	2014-2015			Australian Museum	Pitt Town	Removed to retain only populations from main Australian introduction points points
11044	-33.5801	150.879	2014-2015			Australian Museum	Pitt Town	Removed to retain only populations from main Australian introduction points points
11045	-33.5801	150.879	2014-2015			Australian Museum	Pitt Town	Removed to retain only populations from main Australian introduction points points
11046	-33.5801	150.879	2014-2015			Australian Museum	Pitt Town	Removed to retain only populations from main Australian introduction points points
11047	-33.5801	150.879	2014-2015			Australian Museum	Pitt Town	Removed to retain only populations from main Australian introduction points points
11048	-33.5801	150.879	2014-2015			Australian Museum	Pitt Town	Removed to retain only populations from main Australian introduction points points
11049	-33.5801	150.879	2014-2015			Australian Museum	Pitt Town	Removed to retain only populations from main Australian introduction points points
11050	-33.5801	150.879	2014-2015			Australian Museum	Pitt Town	Removed to retain only populations from main Australian introduction points points
11101	-35.12	147.344	2014-2015			Australian Museum	Wagga Wagga	Removed to retain only populations from main Australian introduction points points
11303	-34.3673	150.914	2014-2015			Australian Museum	Wollongong	Removed to retain only populations from main Australian introduction points points
11306	-34.3673	150.914	2014-2015			Australian Museum	Wollongong	Removed to retain only populations from main Australian introduction points points
11307	-34.3673	150.914	2014-2015			Australian Museum	Wollongong	Removed to retain only populations from main Australian introduction points points
11309	-34.3673	150.914	2014-2015			Australian Museum	Wollongong	Removed to retain only populations from main Australian introduction points points
11319	-34.4464	150.836	2014-2015			Australian Museum	Wollongong	Removed to retain only populations from main Australian introduction points points
11320	-34.2715	150.957	2014-2015			Australian Museum	Wollongong	Removed to retain only populations from main Australian introduction points points
11324	-34.3673	150.914	2014-2015			Australian Museum	Wollongong	Removed to retain only populations from main Australian introduction points points
11346	-34.3673	150.914	2014-2015			Australian Museum	Wollongong	Removed to retain only populations from main Australian introduction points points
11362	-34.3673	150.914	2014-2015			Australian Museum	Wollongong	Removed to retain only populations from main Australian introduction points points
11363	-34.3673	150.914	2014-2015			Australian Museum	Wollongong	Removed to retain only populations from main Australian introduction points points
11364	-34.3673	150.914	2014-2015			Australian Museum	Wollongong	Removed to retain only populations from main Australian introduction points points
11365	-34.3673	150.914	2014-2015			Australian Museum	Wollongong	Removed to retain only populations from main Australian introduction points points
11366	-34.3673	150.914	2014-2015			Australian Museum	Wollongong	Removed to retain only populations from main Australian introduction points points
11367	-34.3673	150.914	2014-2015			Australian Museum	Wollongong	Removed to retain only populations from main Australian introduction points points
11368	-34.3673	150.914	2014-2015			Australian Museum	Wollongong	Removed to retain only populations from main Australian introduction points points
11369	-34.3673	150.914	2014-2015			Australian Museum	Wollongong	Removed to retain only populations from main Australian introduction points points
11370	-34.3673	150.914	2014-2015			Australian Museum	Wollongong	Removed to retain only populations from main Australian introduction points points
11371	-34.3673	150.914	2014-2015			Australian Museum	Wollongong	Removed to retain only populations from main Australian introduction points points
11372	-34.3673	150.914	2014-2015			Australian Museum	Wollongong	Removed to retain only populations from main Australian introduction points points
11373	-34.3673	150.914	2014-2015			Australian Museum	Wollongong	Removed to retain only populations from main Australian introduction points points
11401	-26.5848	153.096	2014-2015			Australian Museum	Sunshine Coast	Removed to retain only populations from main Australian introduction points points
11402	-26.5848	153.096	2014-2015			Australian Museum	Sunshine Coast	Removed to retain only populations from main Australian introduction points points
11403	-26.5848	153.096	2014-2015			Australian Museum	Sunshine Coast	Removed to retain only populations from main Australian introduction points points
11404	-26.5848	153.096	2014-2015			Australian Museum	Sunshine Coast	Removed to retain only populations from main Australian introduction points points
11405	-26.5848	153.096	2014-2015			Australian Museum	Sunshine Coast	Removed to retain only populations from main Australian introduction points points
11406	-26.5848	153.096	2014-2015			Australian Museum	Sunshine Coast	Removed to retain only populations from main Australian introduction points points
11407	-26.5848	153.096	2014-2015			Australian Museum	Sunshine Coast	Removed to retain only populations from main Australian introduction points points
11408	-26.5848	153.096	2014-2015			Australian Museum	Sunshine Coast	Removed to retain only populations from main Australian introduction points points
11409	-26.5848	153.096	2014-2015			Australian Museum	Sunshine Coast	Removed to retain only populations from main Australian introduction points points
11410	-26.7067	153.134	2014-2015			Australian Museum	Sunshine Coast	Removed to retain only populations from main Australian introduction points points
11522	-28.09	153.43	2014-2015	AUS: Gold Coast	Gold Coast	Australian Museum	Gold Coast
11523	-28.09	153.43	2014-2015	AUS: Gold Coast	Gold Coast	Australian Museum	Gold Coast
11524	-28.09	153.43	2014-2015	AUS: Gold Coast	Gold Coast	Australian Museum	Gold Coast
11525	-28.09	153.43	2014-2015	AUS: Gold Coast	Gold Coast	Australian Museum	Gold Coast
11526	-28.09	153.43	2014-2015	AUS: Gold Coast	Gold Coast	Australian Museum	Gold Coast
11527	-28.09	153.43	2014-2015	AUS: Gold Coast	Gold Coast	Australian Museum	Gold Coast
11528	-28.09	153.43	2014-2015	AUS: Gold Coast	Gold Coast	Australian Museum	Gold Coast
11529	-28.09	153.43	2014-2015	AUS: Gold Coast	Gold Coast	Australian Museum	Gold Coast
11530	-28.09	153.43	2014-2015	AUS: Gold Coast	Gold Coast	Australian Museum	Gold Coast
11531	-28.09	153.43	2014-2015	AUS: Gold Coast	Gold Coast	Australian Museum	Gold Coast
11532	-28.09	153.43	2014-2015	AUS: Gold Coast	Gold Coast	Australian Museum	Gold Coast
11533	-28.09	153.43	2014-2015	AUS: Gold Coast	Gold Coast	Australian Museum	Gold Coast
11534	-28.09	153.43	2014-2015	AUS: Gold Coast	Gold Coast	Australian Museum	Gold Coast
11535	-28.09	153.43	2014-2015	AUS: Gold Coast	Gold Coast	Australian Museum	Gold Coast
11536	-28.09	153.43	2014-2015	AUS: Gold Coast	Gold Coast	Australian Museum	Gold Coast
11537	-28.09	153.43	2014-2015	AUS: Gold Coast	Gold Coast	Australian Museum	Gold Coast
11538	-28.09	153.43	2014-2015	AUS: Gold Coast	Gold Coast	Australian Museum	Gold Coast
11539	-28.09	153.43	2014-2015	AUS: Gold Coast	Gold Coast	Australian Museum	Gold Coast
11540	-28.09	153.43	2014-2015	AUS: Gold Coast	Gold Coast	Australian Museum	Gold Coast
11541	-28.09	153.43	2014-2015	AUS: Gold Coast	Gold Coast	Australian Museum	Gold Coast
11542	-28.09	153.43	2014-2015	AUS: Gold Coast	Gold Coast	Australian Museum	Gold Coast
11543	-28.09	153.43	2014-2015	AUS: Gold Coast	Gold Coast	Australian Museum	Gold Coast
11544	-28.09	153.43	2014-2015	AUS: Gold Coast	Gold Coast	Australian Museum	Gold Coast
11545	-28.09	153.43	2014-2015	AUS: Gold Coast	Gold Coast	Australian Museum	Gold Coast
11546	-28.09	153.43	2014-2015	AUS: Gold Coast	Gold Coast	Australian Museum	Gold Coast
11547	-28.09	153.43	2014-2015	AUS: Gold Coast	Gold Coast	Australian Museum	Gold Coast
11548	-28.09	153.43	2014-2015	AUS: Gold Coast	Gold Coast	Australian Museum	Gold Coast
11549	-28.09	153.43	2014-2015	AUS: Gold Coast	Gold Coast	Australian Museum	Gold Coast
11550	-28.09	153.43	2014-2015	AUS: Gold Coast	Gold Coast	Australian Museum	Gold Coast
11601	-16.931	145.732	2014-2015			Australian Museum	Cairns	Removed to retain only populations from main Australian introduction points points
11602	-17.019	145.748	2014-2015			Australian Museum	Cairns	Removed to retain only populations from main Australian introduction points points
11603	-17.019	145.748	2014-2015			Australian Museum	Cairns	Removed to retain only populations from main Australian introduction points points
11604	-17.019	145.748	2014-2015			Australian Museum	Cairns	Removed to retain only populations from main Australian introduction points points
11605	-17.019	145.748	2014-2015			Australian Museum	Cairns	Removed to retain only populations from main Australian introduction points points
11606	-17.019	145.748	2014-2015			Australian Museum	Cairns	Removed to retain only populations from main Australian introduction points points
11607	-17.019	145.748	2014-2015			Australian Museum	Cairns	Removed to retain only populations from main Australian introduction points points
11608	-17.019	145.748	2014-2015			Australian Museum	Cairns	Removed to retain only populations from main Australian introduction points points
11609	-17.019	145.748	2014-2015			Australian Museum	Cairns	Removed to retain only populations from main Australian introduction points points
11610	-17.019	145.748	2014-2015			Australian Museum	Cairns	Removed to retain only populations from main Australian introduction points points
11611	-17.019	145.748	2014-2015			Australian Museum	Cairns	Removed to retain only populations from main Australian introduction points points
11612	-17.019	145.748	2014-2015			Australian Museum	Cairns	Removed to retain only populations from main Australian introduction points points
11613	-16.931	145.732	2014-2015			Australian Museum	Cairns	Removed to retain only populations from main Australian introduction points points
11621	-16.931	145.732	2014-2015			Australian Museum	Cairns	Removed to retain only populations from main Australian introduction points points
11622	-16.931	145.732	2014-2015			Australian Museum	Cairns	Removed to retain only populations from main Australian introduction points points
11623	-16.931	145.732	2014-2015			Australian Museum	Cairns	Removed to retain only populations from main Australian introduction points points
11624	-16.931	145.732	2014-2015			Australian Museum	Cairns	Removed to retain only populations from main Australian introduction points points
11625	-16.931	145.732	2014-2015			Australian Museum	Cairns	Removed to retain only populations from main Australian introduction points points
11626			2014-2015			Australian Museum	Australia (unknown)	Removed to retain only populations from main Australian introduction points points
11701	-35.1735	149.108	2014-2015			Australian Museum	Canberra	Removed to retain only populations from main Australian introduction points points
11714	-35.2045	149.058	2014-2015			Australian Museum	Canberra	Removed to retain only populations from main Australian introduction points points
11719	-35.3262	149.06	2014-2015			Australian Museum	Canberra	Removed to retain only populations from main Australian introduction points points
11721	-35.2068	149.047	2014-2015			Australian Museum	Canberra	Removed to retain only populations from main Australian introduction points points
11735	-35.4014	149.112	2014-2015			Australian Museum	Canberra	Removed to retain only populations from main Australian introduction points points
11736	-35.4014	149.112	2014-2015			Australian Museum	Canberra	Removed to retain only populations from main Australian introduction points points
11737			2014-2015			Australian Museum	Australia (unknown)	Removed to retain only populations from main Australian introduction points points
11738	-35.4014	149.112	2014-2015			Australian Museum	Canberra	Removed to retain only populations from main Australian introduction points points
11739	-35.4014	149.112	2014-2015			Australian Museum	Canberra	Removed to retain only populations from main Australian introduction points points
11740	-35.4014	149.112	2014-2015			Australian Museum	Canberra	Removed to retain only populations from main Australian introduction points points
11741	-35.2706	149.14	2014-2015			Australian Museum	Canberra	Removed to retain only populations from main Australian introduction points points
11742	-35.2706	149.14	2014-2015			Australian Museum	Canberra	Removed to retain only populations from main Australian introduction points points
11743	-35.2706	149.14	2014-2015			Australian Museum	Canberra	Removed to retain only populations from main Australian introduction points points
11744	-35.2706	149.14	2014-2015			Australian Museum	Canberra	Removed to retain only populations from main Australian introduction points points
11745	-35.2706	149.14	2014-2015			Australian Museum	Canberra	Removed to retain only populations from main Australian introduction points points
11746	-35.2706	149.14	2014-2015			Australian Museum	Canberra	Removed to retain only populations from main Australian introduction points points
11747	-35.2706	149.14	2014-2015			Australian Museum	Canberra	Removed to retain only populations from main Australian introduction points points
11748	-35.2706	149.14	2014-2015			Australian Museum	Canberra	Removed to retain only populations from main Australian introduction points points
11749	-35.2706	149.14	2014-2015			Australian Museum	Canberra	Removed to retain only populations from main Australian introduction points points
11750	-35.2706	149.14	2014-2015			Australian Museum	Canberra	Removed to retain only populations from main Australian introduction points points
11751	-35.2706	149.14	2014-2015			Australian Museum	Canberra	Removed to retain only populations from main Australian introduction points points
11752	-35.2706	149.14	2014-2015			Australian Museum	Canberra	Removed to retain only populations from main Australian introduction points points
11791	-35.3262	149.06	2014-2015			Australian Museum	Canberra	Removed to retain only populations from main Australian introduction points points
11793	-35.3262	149.06	2014-2015			Australian Museum	Canberra	Removed to retain only populations from main Australian introduction points points
11794	-35.3262	149.06	2014-2015			Australian Museum	Canberra	Removed to retain only populations from main Australian introduction points points
11795	-35.3262	149.06	2014-2015			Australian Museum	Canberra	Removed to retain only populations from main Australian introduction points points
11801	-34.4749	150.42	2014-2015			Australian Museum	Bowral	Removed to retain only populations from main Australian introduction points points
11802	-34.4749	150.42	2014-2015			Australian Museum	Bowral	Removed to retain only populations from main Australian introduction points points
11803	-34.4749	150.42	2014-2015			Australian Museum	Bowral	Removed to retain only populations from main Australian introduction points points
11804	-34.4749	150.42	2014-2015			Australian Museum	Bowral	Removed to retain only populations from main Australian introduction points points
11805	-34.4749	150.42	2014-2015			Australian Museum	Bowral	Removed to retain only populations from main Australian introduction points points
11806	-34.4749	150.42	2014-2015			Australian Museum	Bowral	Removed to retain only populations from main Australian introduction points points
11807	-34.4749	150.42	2014-2015			Australian Museum	Bowral	Removed to retain only populations from main Australian introduction points points
11808	-34.4749	150.42	2014-2015			Australian Museum	Bowral	Removed to retain only populations from main Australian introduction points points
11809	-34.4749	150.42	2014-2015			Australian Museum	Bowral	Removed to retain only populations from main Australian introduction points points
11810	-34.4749	150.42	2014-2015			Australian Museum	Bowral	Removed to retain only populations from main Australian introduction points points
11811	-34.4749	150.42	2014-2015			Australian Museum	Bowral	Removed to retain only populations from main Australian introduction points points
11812	-34.5506	150.363	2014-2015			Australian Museum	Bowral	Removed to retain only populations from main Australian introduction points points
12101	-33.866	151.216	2014-2015	AUS: Sydney	Sydney	Australian Museum	Sydney
12302			2014-2015			Australian Museum	Australia (unknown)	Removed to retain only populations from main Australian introduction points points
12303	-28.5739	150.755	2014-2015			Australian Museum	Yelarbon	Removed to retain only populations from main Australian introduction points points
12304	-28.5739	150.755	2014-2015			Australian Museum	Yelarbon	Removed to retain only populations from main Australian introduction points points
12312	-28.5739	150.755	2014-2015			Australian Museum	Yelarbon	Removed to retain only populations from main Australian introduction points points
12314	-28.5739	150.755	2014-2015			Australian Museum	Yelarbon	Removed to retain only populations from main Australian introduction points points
12321	-28.4302	151.085	2014-2015			Australian Museum	Inglewood	Removed to retain only populations from main Australian introduction points points
12322	-28.4302	151.085	2014-2015			Australian Museum	Inglewood	Removed to retain only populations from main Australian introduction points points
12323	-28.4302	151.085	2014-2015			Australian Museum	Inglewood	Removed to retain only populations from main Australian introduction points points
12324	-28.4302	151.085	2014-2015			Australian Museum	Inglewood	Removed to retain only populations from main Australian introduction points points
12325	-28.4302	151.085	2014-2015			Australian Museum	Inglewood	Removed to retain only populations from main Australian introduction points points
12326	-28.4302	151.085	2014-2015			Australian Museum	Inglewood	Removed to retain only populations from main Australian introduction points points
12327	-28.4302	151.085	2014-2015			Australian Museum	Inglewood	Removed to retain only populations from main Australian introduction points points
12329	-28.4302	151.085	2014-2015			Australian Museum	Inglewood	Removed to retain only populations from main Australian introduction points points
12343	-28.8523	151.174	2014-2015			Australian Museum	Texas	Removed to retain only populations from main Australian introduction points points
12344	-28.8523	151.174	2014-2015			Australian Museum	Texas	Removed to retain only populations from main Australian introduction points points
12348	-28.8523	151.174	2014-2015			Australian Museum	Texas	Removed to retain only populations from main Australian introduction points points
12349	-28.8523	151.174	2014-2015			Australian Museum	Texas	Removed to retain only populations from main Australian introduction points points
12350	-28.8523	151.174	2014-2015			Australian Museum	Texas	Removed to retain only populations from main Australian introduction points points
12351	-28.8511	151.17	2014-2015			Australian Museum	Texas	Removed to retain only populations from main Australian introduction points points
12353	-28.8511	151.17	2014-2015			Australian Museum	Texas	Removed to retain only populations from main Australian introduction points points
12354	-28.8511	151.17	2014-2015			Australian Museum	Texas	Removed to retain only populations from main Australian introduction points points
12355	-28.8511	151.17	2014-2015			Australian Museum	Texas	Removed to retain only populations from main Australian introduction points points
12356	-28.8511	151.17	2014-2015			Australian Museum	Texas	Removed to retain only populations from main Australian introduction points points
12357	-28.8511	151.17	2014-2015			Australian Museum	Texas	Removed to retain only populations from main Australian introduction points points
12358	-28.8511	151.17	2014-2015			Australian Museum	Texas	Removed to retain only populations from main Australian introduction points points
12359	-28.8511	151.17	2014-2015			Australian Museum	Texas	Removed to retain only populations from main Australian introduction points points
12360	-28.8511	151.17	2014-2015			Australian Museum	Texas	Removed to retain only populations from main Australian introduction points points
12401	-37.7718	145.034	2014-2015	AUS: Melbourne	Melbourne	Australian Museum	Melbourne
12402	-37.7718	145.034	2014-2015	AUS: Melbourne	Melbourne	Australian Museum	Melbourne
12403	-37.7718	145.034	2014-2015	AUS: Melbourne	Melbourne	Australian Museum	Melbourne
12404	-37.7718	145.034	2014-2015	AUS: Melbourne	Melbourne	Australian Museum	Melbourne
12405	-37.7718	145.034	2014-2015	AUS: Melbourne	Melbourne	Australian Museum	Melbourne
12406	-37.7718	145.034	2014-2015	AUS: Melbourne	Melbourne	Australian Museum	Melbourne
12407	-37.7718	145.034	2014-2015	AUS: Melbourne	Melbourne	Australian Museum	Melbourne
12408	-37.7718	145.034	2014-2015	AUS: Melbourne	Melbourne	Australian Museum	Melbourne
12409	-37.7718	145.034	2014-2015	AUS: Melbourne	Melbourne	Australian Museum	Melbourne
12410	-37.7718	145.034	2014-2015	AUS: Melbourne	Melbourne	Australian Museum	Melbourne
12411	-37.7718	145.034	2014-2015	AUS: Melbourne	Melbourne	Australian Museum	Melbourne
12412	-37.7718	145.034	2014-2015	AUS: Melbourne	Melbourne	Australian Museum	Melbourne
12413	-37.7718	145.034	2014-2015	AUS: Melbourne	Melbourne	Australian Museum	Melbourne
12414	-37.7718	145.034	2014-2015	AUS: Melbourne	Melbourne	Australian Museum	Melbourne
12415	-37.7718	145.034	2014-2015	AUS: Melbourne	Melbourne	Australian Museum	Melbourne
12416	-37.7718	145.034	2014-2015	AUS: Melbourne	Melbourne	Australian Museum	Melbourne
12417	-37.7718	145.034	2014-2015	AUS: Melbourne	Melbourne	Australian Museum	Melbourne
12418	-37.7764	145.029	2014-2015	AUS: Melbourne	Melbourne	Australian Museum	Melbourne
12419	-37.7764	145.029	2014-2015	AUS: Melbourne	Melbourne	Australian Museum	Melbourne
12420	-37.7718	145.034	2014-2015	AUS: Melbourne	Melbourne	Australian Museum	Melbourne
12421	-37.7718	145.034	2014-2015	AUS: Melbourne	Melbourne	Australian Museum	Melbourne
12422	-37.7718	145.034	2014-2015	AUS: Melbourne	Melbourne	Australian Museum	Melbourne
12423	-37.7718	145.034	2014-2015	AUS: Melbourne	Melbourne	Australian Museum	Melbourne
12424	-37.7718	145.034	2014-2015	AUS: Melbourne	Melbourne	Australian Museum	Melbourne
12425	-37.7718	145.034	2014-2015	AUS: Melbourne	Melbourne	Australian Museum	Melbourne
12426	-37.7718	145.034	2014-2015	AUS: Melbourne	Melbourne	Australian Museum	Melbourne
12427	-37.7718	145.034	2014-2015	AUS: Melbourne	Melbourne	Australian Museum	Melbourne
12428	-37.7718	145.034	2014-2015	AUS: Melbourne	Melbourne	Australian Museum	Melbourne
12429	-37.7718	145.034	2014-2015	AUS: Melbourne	Melbourne	Australian Museum	Melbourne
12430	-37.7718	145.034	2014-2015	AUS: Melbourne	Melbourne	Australian Museum	Melbourne
12431	-37.7718	145.034	2014-2015	AUS: Melbourne	Melbourne	Australian Museum	Melbourne
12432	-37.7718	145.034	2014-2015	AUS: Melbourne	Melbourne	Australian Museum	Melbourne
12433	-37.7718	145.034	2014-2015	AUS: Melbourne	Melbourne	Australian Museum	Melbourne
12434	-37.7718	145.034	2014-2015	AUS: Melbourne	Melbourne	Australian Museum	Melbourne
12435	-37.7718	145.034	2014-2015	AUS: Melbourne	Melbourne	Australian Museum	Melbourne
12436	-37.7718	145.034	2014-2015	AUS: Melbourne	Melbourne	Australian Museum	Melbourne
12437	-37.7718	145.034	2014-2015	AUS: Melbourne	Melbourne	Australian Museum	Melbourne
12438	-37.7718	145.034	2014-2015	AUS: Melbourne	Melbourne	Australian Museum	Melbourne
12439	-37.7718	145.034	2014-2015	AUS: Melbourne	Melbourne	Australian Museum	Melbourne
12440	-37.7718	145.034	2014-2015	AUS: Melbourne	Melbourne	Australian Museum	Melbourne
12501	-19.3028	146.739	2014-2015			Australian Museum	Townsville	Removed to retain only populations from main Australian introduction points points
12502	-19.3028	146.739	2014-2015			Australian Museum	Townsville	Removed to retain only populations from main Australian introduction points points
12503	-19.3028	146.739	2014-2015			Australian Museum	Townsville	Removed to retain only populations from main Australian introduction points points
12601	-33.8682	150.644	2014-2015			Australian Museum	Wallacia	Removed to retain only populations from main Australian introduction points points
12603	-33.8682	150.644	2014-2015			Australian Museum	Wallacia	Removed to retain only populations from main Australian introduction points points
12604	-33.8682	150.644	2014-2015			Australian Museum	Wallacia	Removed to retain only populations from main Australian introduction points points
12605	-33.8682	150.644	2014-2015			Australian Museum	Wallacia	Removed to retain only populations from main Australian introduction points points
12606	-33.8682	150.644	2014-2015			Australian Museum	Wallacia	Removed to retain only populations from main Australian introduction points points
12607	-33.8682	150.644	2014-2015			Australian Museum	Wallacia	Removed to retain only populations from main Australian introduction points points
12608	-33.8682	150.644	2014-2015			Australian Museum	Wallacia	Removed to retain only populations from main Australian introduction points points
12609	-33.8682	150.644	2014-2015			Australian Museum	Wallacia	Removed to retain only populations from main Australian introduction points points
12610	-33.8682	150.644	2014-2015			Australian Museum	Wallacia	Removed to retain only populations from main Australian introduction points points
12701	-33.8704	151.162	2014-2015	AUS: Sydney	Sydney	Australian Museum	Sydney
12702	-33.8704	151.162	2014-2015	AUS: Sydney	Sydney	Australian Museum	Sydney
12703	-33.8704	151.162	2014-2015	AUS: Sydney	Sydney	Australian Museum	Sydney
12704	-33.8914	151.206	2014-2015	AUS: Sydney	Sydney	Australian Museum	Sydney
12705	-33.8914	151.206	2014-2015	AUS: Sydney	Sydney	Australian Museum	Sydney
12706	-33.8914	151.206	2014-2015	AUS: Sydney	Sydney	Australian Museum	Sydney
12707	-33.8834	151.185	2014-2015	AUS: Sydney	Sydney	Australian Museum	Sydney
12708	-33.8834	151.185	2014-2015	AUS: Sydney	Sydney	Australian Museum	Sydney
12709	-33.8834	151.185	2014-2015	AUS: Sydney	Sydney	Australian Museum	Sydney
12710	-33.8834	151.185	2014-2015	AUS: Sydney	Sydney	Australian Museum	Sydney
12711	-33.8834	151.185	2014-2015	AUS: Sydney	Sydney	Australian Museum	Sydney
12712	-33.9026	151.186	2014-2015	AUS: Sydney	Sydney	Australian Museum	Sydney
12713	-33.8704	151.162	2014-2015	AUS: Sydney	Sydney	Australian Museum	Sydney
12714	-33.8704	151.162	2014-2015	AUS: Sydney	Sydney	Australian Museum	Sydney
12715	-33.8704	151.162	2014-2015	AUS: Sydney	Sydney	Australian Museum	Sydney
12716	-33.8704	151.162	2014-2015	AUS: Sydney	Sydney	Australian Museum	Sydney
12717	-33.8704	151.162	2014-2015	AUS: Sydney	Sydney	Australian Museum	Sydney
12718	-33.8834	151.185	2014-2015	AUS: Sydney	Sydney	Australian Museum	Sydney	Filtered out due to outlier inbreeding coefficients and heterozygousity levels.
12719	-33.8834	151.185	2014-2015	AUS: Sydney	Sydney	Australian Museum	Sydney	Filtered out due to outlier inbreeding coefficients and heterozygousity levels.
12720	-33.8834	151.185	2014-2015	AUS: Sydney	Sydney	Australian Museum	Sydney
12721	-33.8834	151.185	2014-2015	AUS: Sydney	Sydney	Australian Museum	Sydney
12722	-33.8834	151.185	2014-2015	AUS: Sydney	Sydney	Australian Museum	Sydney
12723	-33.8834	151.185	2014-2015	AUS: Sydney	Sydney	Australian Museum	Sydney
12724	-33.8834	151.185	2014-2015	AUS: Sydney	Sydney	Australian Museum	Sydney
12725	-33.8834	151.185	2014-2015	AUS: Sydney	Sydney	Australian Museum	Sydney
12726	-33.8834	151.186	2014-2015	AUS: Sydney	Sydney	Australian Museum	Sydney
12727	-33.8834	151.186	2014-2015	AUS: Sydney	Sydney	Australian Museum	Sydney
12728	-33.8704	151.162	2014-2015	AUS: Sydney	Sydney	Australian Museum	Sydney
12729	-33.8704	151.162	2014-2015	AUS: Sydney	Sydney	Australian Museum	Sydney
12730	-33.8924	151.207	2014-2015	AUS: Sydney	Sydney	Australian Museum	Sydney
12734	-33.9026	151.186	2014-2015	AUS: Sydney	Sydney	Australian Museum	Sydney
12735	-33.9026	151.186	2014-2015	AUS: Sydney	Sydney	Australian Museum	Sydney
12736	-33.9026	151.186	2014-2015	AUS: Sydney	Sydney	Australian Museum	Sydney
12739	-33.8896	151.231	2014-2015	AUS: Sydney	Sydney	Australian Museum	Sydney
12740	-33.8924	151.207	2014-2015	AUS: Sydney	Sydney	Australian Museum	Sydney
12741	-33.8924	151.207	2014-2015	AUS: Sydney	Sydney	Australian Museum	Sydney
12902	-31.8156	152.304	2014-2015			Australian Museum	Marlee	Removed to retain only populations from main Australian introduction points points
12904	-31.8156	152.304	2014-2015			Australian Museum	Marlee	Removed to retain only populations from main Australian introduction points points
12905	-31.8156	152.304	2014-2015			Australian Museum	Marlee	Removed to retain only populations from main Australian introduction points points
13001	-32.008	151.958	2014-2015			Australian Museum	Gloucester	Removed to retain only populations from main Australian introduction points points
13002	-32.052	152.262	2014-2015			Australian Museum	Krambach	Removed to retain only populations from main Australian introduction points points
13004	-32.052	152.262	2014-2015			Australian Museum	Krambach	Removed to retain only populations from main Australian introduction points points
13005	-32.008	151.958	2014-2015			Australian Museum	Gloucester	Removed to retain only populations from main Australian introduction points points
13006	-32.924	151.729	2014-2015			Australian Museum	Newcastle	Removed to retain only populations from main Australian introduction points points
13008	-32.008	151.958	2014-2015			Australian Museum	Gloucester	Removed to retain only populations from main Australian introduction points points
13009	-32.898	151.737	2014-2015			Australian Museum	Newcastle	Removed to retain only populations from main Australian introduction points points
13010	-32.008	151.958	2014-2015			Australian Museum	Gloucester	Removed to retain only populations from main Australian introduction points points
13011	-32.924	151.729	2014-2015			Australian Museum	Newcastle	Removed to retain only populations from main Australian introduction points points
13012	-32.903	151.691	2014-2015			Australian Museum	Newcastle	Removed to retain only populations from main Australian introduction points points
13013	-32.924	151.729	2014-2015			Australian Museum	Newcastle	Removed to retain only populations from main Australian introduction points points
13014	-32.903	151.691	2014-2015			Australian Museum	Newcastle	Removed to retain only populations from main Australian introduction points points
13015	-32.898	151.737	2014-2015			Australian Museum	Newcastle	Removed to retain only populations from main Australian introduction points points
13016	-32.898	151.737	2014-2015			Australian Museum	Newcastle	Removed to retain only populations from main Australian introduction points points
13017	-32.898	151.737	2014-2015			Australian Museum	Newcastle	Removed to retain only populations from main Australian introduction points points
13018	-32.898	151.737	2014-2015			Australian Museum	Newcastle	Removed to retain only populations from main Australian introduction points points
13019	-32.898	151.737	2014-2015			Australian Museum	Newcastle	Removed to retain only populations from main Australian introduction points points
13020	-32.898	151.737	2014-2015			Australian Museum	Newcastle	Removed to retain only populations from main Australian introduction points points
13023	-32.788	151.903	2014-2015			Australian Museum	Williamtown	Removed to retain only populations from main Australian introduction points points
13024	-32.808	151.851	2014-2015			Australian Museum	Williamtown	Removed to retain only populations from main Australian introduction points points
13025	-32.808	151.851	2014-2015			Australian Museum	Williamtown	Removed to retain only populations from main Australian introduction points points
13026	-32.808	151.851	2014-2015			Australian Museum	Williamtown	Removed to retain only populations from main Australian introduction points points
13028	-32.808	151.851	2014-2015			Australian Museum	Williamtown	Removed to retain only populations from main Australian introduction points points
13029	-32.808	151.851	2014-2015			Australian Museum	Williamtown	Removed to retain only populations from main Australian introduction points points
13031	-32.808	151.851	2014-2015			Australian Museum	Williamtown	Removed to retain only populations from main Australian introduction points points
13033	-32.808	151.851	2014-2015			Australian Museum	Williamtown	Removed to retain only populations from main Australian introduction points points
13034	-32.808	151.851	2014-2015			Australian Museum	Williamtown	Removed to retain only populations from main Australian introduction points points
13035	-32.808	151.851	2014-2015			Australian Museum	Williamtown	Removed to retain only populations from main Australian introduction points points
13038	-32.808	151.851	2014-2015			Australian Museum	Williamtown	Removed to retain only populations from main Australian introduction points points
13039	-32.808	151.851	2014-2015			Australian Museum	Williamtown	Removed to retain only populations from main Australian introduction points points
13040	-32.808	151.851	2014-2015			Australian Museum	Williamtown	Removed to retain only populations from main Australian introduction points points
13041	-32.903	151.691	2014-2015			Australian Museum	Newcastle	Removed to retain only populations from main Australian introduction points points
13042	-32.808	151.851	2014-2015			Australian Museum	Williamtown	Removed to retain only populations from main Australian introduction points points
13043	-32.808	151.851	2014-2015			Australian Museum	Williamtown	Removed to retain only populations from main Australian introduction points points
13044	-32.898	151.737	2014-2015			Australian Museum	Newcastle	Removed to retain only populations from main Australian introduction points points
13045	-32.903	151.691	2014-2015			Australian Museum	Newcastle	Removed to retain only populations from main Australian introduction points points
13046	-32.924	151.729	2014-2015			Australian Museum	Newcastle	Removed to retain only populations from main Australian introduction points points
13047	-32.924	151.729	2014-2015			Australian Museum	Newcastle	Removed to retain only populations from main Australian introduction points points
13048	-32.903	151.691	2014-2015			Australian Museum	Newcastle	Removed to retain only populations from main Australian introduction points points
13049	-32.924	151.729	2014-2015			Australian Museum	Newcastle	Removed to retain only populations from main Australian introduction points points
13050	-32.924	151.729	2014-2015			Australian Museum	Newcastle	Removed to retain only populations from main Australian introduction points points
13051	-32.808	151.851	2014-2015			Australian Museum	Williamtown	Removed to retain only populations from main Australian introduction points points
13052	-32.788	151.903	2014-2015			Australian Museum	Williamtown	Removed to retain only populations from main Australian introduction points points
13053	-32.808	151.851	2014-2015			Australian Museum	Williamtown	Removed to retain only populations from main Australian introduction points points
13058	-32.788	151.903	2014-2015			Australian Museum	Williamtown	Removed to retain only populations from main Australian introduction points points
13062	-32.008	151.958	2014-2015			Australian Museum	Gloucester	Removed to retain only populations from main Australian introduction points points
13063	-32.008	151.958	2014-2015			Australian Museum	Gloucester	Removed to retain only populations from main Australian introduction points points
13065	-32.808	151.851	2014-2015			Australian Museum	Williamtown	Removed to retain only populations from main Australian introduction points points
13101	-19.25	146.81	2014-2015			Australian Museum	Townsville	Removed to retain only populations from main Australian introduction points points
13102	-19.25	146.81	2014-2015			Australian Museum	Townsville	Removed to retain only populations from main Australian introduction points points
13103	-19.25	146.81	2014-2015			Australian Museum	Townsville	Removed to retain only populations from main Australian introduction points points
13104	-19.25	146.81	2014-2015			Australian Museum	Townsville	Removed to retain only populations from main Australian introduction points points
13105			2014-2015			Australian Museum	Australia (unknown)	Removed to retain only populations from main Australian introduction points points
13106	-19.25	146.81	2014-2015			Australian Museum	Townsville	Removed to retain only populations from main Australian introduction points points
13107	-19.25	146.81	2014-2015			Australian Museum	Townsville	Removed to retain only populations from main Australian introduction points points
13108			2014-2015			Australian Museum	Australia (unknown)	Removed to retain only populations from main Australian introduction points points
91701	-35.1702	149.151	2014-2015			Australian Museum	Canberra	Removed to retain only populations from main Australian introduction points points
91705	-35.1702	149.151	2014-2015			Australian Museum	Canberra	Removed to retain only populations from main Australian introduction points points
91708	-35.2408	149.15	2014-2015			Australian Museum	Canberra	Removed to retain only populations from main Australian introduction points points
91712	-35.1694	149.065	2014-2015			Australian Museum	Canberra	Removed to retain only populations from main Australian introduction points points
91716	-35.1658	149.067	2014-2015			Australian Museum	Canberra	Removed to retain only populations from main Australian introduction points points
91719	-35.1773	149.075	2014-2015			Australian Museum	Canberra	Removed to retain only populations from main Australian introduction points points
91721	-35.1732	149.107	2014-2015			Australian Museum	Canberra	Removed to retain only populations from main Australian introduction points points
91728	-35.1735	149.108	2014-2015			Australian Museum	Canberra	Removed to retain only populations from main Australian introduction points points
91730	-35.1967	149.033	2014-2015			Australian Museum	Canberra	Removed to retain only populations from main Australian introduction points points
91732	-35.2595	149.063	2014-2015			Australian Museum	Canberra	Removed to retain only populations from main Australian introduction points points
91735	-35.2402	149.058	2014-2015			Australian Museum	Canberra	Removed to retain only populations from main Australian introduction points points
91737	-35.3793	149.117	2014-2015			Australian Museum	Canberra	Removed to retain only populations from main Australian introduction points points
91738	-35.1967	149.033	2014-2015			Australian Museum	Canberra	Removed to retain only populations from main Australian introduction points points
91741	-35.2045	149.058	2014-2015			Australian Museum	Canberra	Removed to retain only populations from main Australian introduction points points
91742	-35.1987	149.037	2014-2015			Australian Museum	Canberra	Removed to retain only populations from main Australian introduction points points
91743	-35.3945	149.113	2014-2015			Australian Museum	Canberra	Removed to retain only populations from main Australian introduction points points
91746	-35.3946	149.112	2014-2015			Australian Museum	Canberra	Removed to retain only populations from main Australian introduction points points
10803-B	-28.8416	153.286	2014-2015			Australian Museum	Lismore	Removed to retain only populations from main Australian introduction points points
10809-B	-28.8416	153.286	2014-2015			Australian Museum	Lismore	Removed to retain only populations from main Australian introduction points points
11521-B	-28.09	153.43	2014-2015	AUS: Gold Coast	Gold Coast	Australian Museum	Gold Coast
11805b	-34.4749	150.42	2014-2015			Australian Museum	Bowral	Removed to retain only populations from main Australian introduction points points
11806b	-34.4749	150.42	2014-2015			Australian Museum	Bowral	Removed to retain only populations from main Australian introduction points points
11809b	-34.4749	150.42	2014-2015			Australian Museum	Bowral	Removed to retain only populations from main Australian introduction points points
11812b	-34.5506	150.363	2014-2015			Australian Museum	Bowral	Removed to retain only populations from main Australian introduction points points
12001-B	-28.892	153.57	2014-2015			Australian Museum	Lismore	Removed to retain only populations from main Australian introduction points points
12301-B	-28.5739	150.755	2014-2015			Australian Museum	Yelarbon	Removed to retain only populations from main Australian introduction points points
12305-B	-28.5739	150.755	2014-2015			Australian Museum	Yelarbon	Removed to retain only populations from main Australian introduction points points
12306-B	-28.5739	150.755	2014-2015			Australian Museum	Yelarbon	Removed to retain only populations from main Australian introduction points points
12308-B	-28.5739	150.755	2014-2015			Australian Museum	Yelarbon	Removed to retain only populations from main Australian introduction points points
12328-B	-28.4302	151.085	2014-2015			Australian Museum	Inglewood	Removed to retain only populations from main Australian introduction points points
12330-B	-28.4302	151.085	2014-2015			Australian Museum	Inglewood	Removed to retain only populations from main Australian introduction points points
12341-B	-28.8523	151.174	2014-2015			Australian Museum	Texas	Removed to retain only populations from main Australian introduction points points
12342-B	-28.8523	151.174	2014-2015			Australian Museum	Texas	Removed to retain only populations from main Australian introduction points points
12345-B	-28.8523	151.174	2014-2015			Australian Museum	Texas	Removed to retain only populations from main Australian introduction points points
12346-B	-28.8523	151.174	2014-2015			Australian Museum	Texas	Removed to retain only populations from main Australian introduction points points
12347-B	-28.8523	151.174	2014-2015			Australian Museum	Texas	Removed to retain only populations from main Australian introduction points points
12352-B	-28.8511	151.17	2014-2015			Australian Museum	Texas	Removed to retain only populations from main Australian introduction points points
12602-B	-33.8682	150.644	2014-2015			Australian Museum	Wallacia	Removed to retain only populations from main Australian introduction points points
12701b	-33.8704	151.162	2014-2015	AUS: Sydney	Sydney	Australian Museum	Sydney	Same individual as sample 12701 (removed)
12702b	-33.8704	151.162	2014-2015	AUS: Sydney	Sydney	Australian Museum	Sydney	Same individual as sample 12702 (removed)
12703b	-33.8704	151.162	2014-2015	AUS: Sydney	Sydney	Australian Museum	Sydney	Same individual as sample 12703 (removed)
12704b	-33.8914	151.206	2014-2015	AUS: Sydney	Sydney	Australian Museum	Sydney	Same individual as sample 12704 (removed)
12705b	-33.8914	151.206	2014-2015	AUS: Sydney	Sydney	Australian Museum	Sydney	Same individual as sample 12705 (removed)
12706b	-33.8914	151.206	2014-2015	AUS: Sydney	Sydney	Australian Museum	Sydney	Same individual as sample 12706 (removed)
12707b	-33.8834	151.185	2014-2015	AUS: Sydney	Sydney	Australian Museum	Sydney	Same individual as sample 12707 (removed)
12708b	-33.8834	151.185	2014-2015	AUS: Sydney	Sydney	Australian Museum	Sydney	Same individual as sample 12708 (removed)
12709b	-33.8834	151.185	2014-2015	AUS: Sydney	Sydney	Australian Museum	Sydney	Same individual as sample 12709 (removed)
12710b	-33.8834	151.185	2014-2015	AUS: Sydney	Sydney	Australian Museum	Sydney	Same individual as sample 12710 (removed)
12711b	-33.8834	151.185	2014-2015	AUS: Sydney	Sydney	Australian Museum	Sydney	Same individual as sample 12711 (removed)
12712b	-33.9026	151.186	2014-2015	AUS: Sydney	Sydney	Australian Museum	Sydney	Same individual as sample 12712 (removed)
12713b	-33.8704	151.162	2014-2015	AUS: Sydney	Sydney	Australian Museum	Sydney	Same individual as sample 12713 (removed)
12714b	-33.8704	151.162	2014-2015	AUS: Sydney	Sydney	Australian Museum	Sydney	Same individual as sample 12714 (removed)
12901-B	-31.8156	152.304	2014-2015			Australian Museum	Marlee	Removed to retain only populations from main Australian introduction points points
